# Supplementary material for: Mouse Models of Influenza Infection with Circulating Strains to Test Seasonal Vaccine Efficacy
Source: Front Immunol. 2018 Jan 31;9:126. doi: 10.3389/fimmu.2018.00126 (PMC5797846; doi:10.3389/fimmu.2018.00126)
Supplement: Supplementary file 1 [file Table_1.XLSX]

## Sheet: Sheet1
Virus isolate	Accession number	Database
A_H1N1/Bayern/69/2009	WSS1399208	GISAID EpiFlu
A_H1N1/California/7/2009	WSS1339188	GISAID EpiFlu
A_H1N1/Christchurch/16/2010	WSS1399210	GISAID EpiFlu
A_H1N1/England/10/2010	LN846787	Influenza Research Database
A_H1N1/England/106/2010	WSS1339146	GISAID EpiFlu
A_H1N1/England/107/2010	WSS1339148	GISAID EpiFlu
A_H1N1/England/11/2010	LN850125	Influenza Research Database
A_H1N1/England/118/2010	WSS1339193	GISAID EpiFlu
A_H1N1/England/119/2010	WSS1339153	GISAID EpiFlu
A_H1N1/England/124/2010	WSS1339147	GISAID EpiFlu
A_H1N1/England/127/2010	WSS1339143	GISAID EpiFlu
A_H1N1/England/139/2010	WSS1339195	GISAID EpiFlu
A_H1N1/England/142/2010	WSS1339196	GISAID EpiFlu
A_H1N1/England/143/2010	WSS1339194	GISAID EpiFlu
A_H1N1/England/151/2010	WSS1339141	GISAID EpiFlu
A_H1N1/England/195/2009	WSS1339189	GISAID EpiFlu
A_H1N1/England/2/2015	WSS1339168	GISAID EpiFlu
A_H1N1/England/226/2010	WSS1339142	GISAID EpiFlu
A_H1N1/England/29/2010	LN850030	Influenza Research Database
A_H1N1/England/3/2014	WSS1339163	GISAID EpiFlu
A_H1N1/England/32/2010	WSS1339192	GISAID EpiFlu
A_H1N1/England/334/2010	WSS1339150	GISAID EpiFlu
A_H1N1/England/336/2015	WSS1339170	GISAID EpiFlu
A_H1N1/England/341/2015	WSS1339172	GISAID EpiFlu
A_H1N1/England/343/2015	WSS1339171	GISAID EpiFlu
A_H1N1/England/350/2013	WSS1339155	GISAID EpiFlu
A_H1N1/England/350/2015	WSS1339173	GISAID EpiFlu
A_H1N1/England/351/2015	WSS1339175	GISAID EpiFlu
A_H1N1/England/353/2013	WSS1339156	GISAID EpiFlu
A_H1N1/England/353/2015	WSS1339174	GISAID EpiFlu
A_H1N1/England/357/2015	WSS1339176	GISAID EpiFlu
A_H1N1/England/358/2013	WSS1339157	GISAID EpiFlu
A_H1N1/England/358/2015	WSS1339177	GISAID EpiFlu
A_H1N1/England/364/2015	WSS1339178	GISAID EpiFlu
A_H1N1/England/365/2015	WSS1339179	GISAID EpiFlu
A_H1N1/England/370/2015	WSS1339180	GISAID EpiFlu
A_H1N1/England/372/2015	WSS1339182	GISAID EpiFlu
A_H1N1/England/375/2010	WSS1339152	GISAID EpiFlu
A_H1N1/England/375/2015	WSS1339181	GISAID EpiFlu
A_H1N1/England/377/2015	WSS1339183	GISAID EpiFlu
A_H1N1/England/378/2014	WSS1339164	GISAID EpiFlu
A_H1N1/England/403/2014	WSS1339166	GISAID EpiFlu
A_H1N1/England/404/2010	WSS1339151	GISAID EpiFlu
A_H1N1/England/5/2014	WSS1339162	GISAID EpiFlu
A_H1N1/England/579/2014	WSS1339167	GISAID EpiFlu
A_H1N1/England/6/2015	WSS1339169	GISAID EpiFlu
A_H1N1/England/621/2013	WSS1339158	GISAID EpiFlu
A_H1N1/England/624/2013	WSS1339159	GISAID EpiFlu
A_H1N1/England/640/2013	WSS1339160	GISAID EpiFlu
A_H1N1/England/658/2012	WSS1339154	GISAID EpiFlu
A_H1N1/England/677/2013	WSS1339161	GISAID EpiFlu
A_H1N1/England/87/2010	WSS1339145	GISAID EpiFlu
A_H1N1/England/923/2016	WSS1339186	GISAID EpiFlu
A_H1N1/England/932/2016	WSS1339184	GISAID EpiFlu
A_H1N1/England/950/2016	WSS1339185	GISAID EpiFlu
A_H1N1/England/963/2016	WSS1339187	GISAID EpiFlu
A_H1N1/HongKong/5659/2012	WSS1399212	GISAID EpiFlu
A_H1N1/Lviv/N6/2009	WSS1399209	GISAID EpiFlu
A_H1N1/Michigan/45/2015	WSS1399214	GISAID EpiFlu
A_H1N1/SouthAfrica/3626/2013	WSS1399213	GISAID EpiFlu
A_H1N1/St.Petersburg/27/2011	WSS1399211	GISAID EpiFlu
